# Supplementary material for: Participation in Social Activities and Relationship between Walking Habits and Disability Incidence
Source: J Clin Med. 2021 Apr 27;10(9):1895. doi: 10.3390/jcm10091895 (PMC8123784; doi:10.3390/jcm10091895)
Supplement: Supplementary file 1 [file jcm-10-01895-s001.zip]

Archive with 1 entries (1 files):
- jcm-1165614-supplementary.pdf
